# Supplementary material for: The Flashlight-Sign: A Novel B-Flow Based Ultrasound Finding for Detection of Intraluminal, Wall-Adherent, Floating Structures of the Abdominal Aorta and Peripheral Arteries
Source: Diagnostics (Basel). 2022 Jul 13;12(7):1708. doi: 10.3390/diagnostics12071708 (PMC9319488; doi:10.3390/diagnostics12071708)
Supplement: Supplementary file 1 [file diagnostics-12-01708-s001.zip]

Archive with 3 entries (2 files):
- diagnostics-1743121-supplementary/
- diagnostics-1743121-supplementary/Video_S1.mp4
- diagnostics-1743121-supplementary/Video_S2.mp4
